# Supplementary material for: Physiological and Molecular Characteristics of Southern Leaf Blight Resistance in Sweet Corn Inbred Lines
Source: Int J Mol Sci. 2022 Sep 6;23(18):10236. doi: 10.3390/ijms231810236 (PMC9499663; doi:10.3390/ijms231810236)
Supplement: Supplementary file 1 [file ijms-23-10236-s001.zip › Supplementary Tables.xlsx]

## Sheet: Table S1
Table S1. Top30 GO terms in the three comparison groups.
Group	ID	Descrption	Pvalue	Qvalue
RK13 group	GO:0005840	ribosome	5.01808e-20	1.44019e-17
	GO:0003735	structural constituent of ribosome	4.88394e-18	3.88273e-15
	GO:0030529	intracellular ribonucleoprotein complex	3.66179e-15	3.50311e-13
	GO:1990904	ribonucleoprotein complex	3.66179e-15	3.50311e-13
	GO:0005198	structural molecule activity	3.55707e-13	1.41394e-10
	GO:0016491	oxidoreductase activity	1.49313e-12	3.9568e-10
	GO:0043228	non-membrane-bounded organelle	3.25863e-11	1.87045e-09
	GO:0043232	intracellular non-membrane-bounded organelle	3.25863e-11	1.87045e-09
	GO:0015979	photosynthesis	6.66101e-11	8.6793e-08
	GO:0055114	oxidation-reduction process	6.01083e-09	2.87496e-06
	GO:0006412	translation	6.61924e-09	2.87496e-06
	GO:0009765	photosynthesis, light harvesting	1.25443e-08	3.53269e-06
	GO:0043043	peptide biosynthetic process	1.3556e-08	3.53269e-06
	GO:0009579	thylakoid	1.91129e-08	7.80952e-07
	GO:0044436	thylakoid part	1.91129e-08	7.80952e-07
	GO:0034357	photosynthetic membrane	2.17687e-08	7.80952e-07
	GO:0006518	peptide metabolic process	2.81014e-08	6.10269e-06
	GO:0043604	amide biosynthetic process	9.73724e-08	1.81252e-05
	GO:0009521	photosystem	1.03725e-07	3.30768e-06
	GO:0043603	cellular amide metabolic process	1.6534e-07	2.69298e-05
	GO:1901566	organonitrogen compound biosynthetic process	2.05115e-07	2.96961e-05
	GO:0044444	cytoplasmic part	7.77904e-07	2.23259e-05
	GO:1901564	organonitrogen compound metabolic process	8.2903e-07	0.000108023
	GO:0009522	photosystem I	3.48057e-06	9.08113e-05
	GO:0048037	cofactor binding	3.48587e-06	0.000692818
	GO:0019684	photosynthesis, light reaction	1.51285e-05	0.00179203
	GO:0008152	metabolic process	1.96617e-05	0.00213493
	GO:0044391	ribosomal subunit	2.81626e-05	0.000673556
	GO:0050662	coenzyme binding	3.83062e-05	0.00442302
	GO:0003824	catalytic activity	4.01364e-05	0.00442302
SK39 group	GO:0005840	ribosome	5.246e-20	1.26953e-17
	GO:0003735	structural constituent of ribosome	1.73484e-17	1.38266e-14
	GO:0030529	intracellular ribonucleoprotein complex	1.20997e-15	9.76039e-14
	GO:1990904	ribonucleoprotein complex	1.20997e-15	9.76039e-14
	GO:0005198	structural molecule activity	2.33676e-13	9.31199e-11
	GO:0043228	non-membrane-bounded organelle	8.75227e-13	4.2361e-11
	GO:0043232	intracellular non-membrane-bounded organelle	8.75227e-13	4.2361e-11
	GO:0016491	oxidoreductase activity	4.3448e-12	1.15427e-09
	GO:1901566	organonitrogen compound biosynthetic process	3.34542e-10	4.59661e-07
	GO:0006412	translation	7.66452e-10	5.26553e-07
	GO:0043043	peptide biosynthetic process	1.62416e-09	7.29362e-07
	GO:0006518	peptide metabolic process	2.12332e-09	7.29362e-07
	GO:1901564	organonitrogen compound metabolic process	3.15761e-09	8.67711e-07
	GO:0043603	cellular amide metabolic process	8.88442e-09	2.03453e-06
	GO:0043604	amide biosynthetic process	1.29433e-08	2.54058e-06
	GO:0055114	oxidation-reduction process	6.95163e-08	1.19394e-05
	GO:0015979	photosynthesis	8.99261e-08	1.37287e-05
	GO:0043167	ion binding	4.25072e-07	8.46955e-05
	GO:0034357	photosynthetic membrane	6.4989e-07	2.62122e-05
	GO:0009579	thylakoid	1.8806e-06	5.68881e-05
	GO:0044436	thylakoid part	1.8806e-06	5.68881e-05
	GO:0009765	photosynthesis, light harvesting	2.69281e-06	0.000369992
	GO:0009521	photosystem	2.7814e-06	7.47888e-05
	GO:0009522	photosystem I	2.3859e-05	0.000525284
	GO:0044444	cytoplasmic part	2.38766e-05	0.000525284
	GO:0042651	thylakoid membrane	2.89562e-05	0.000583949
	GO:0005506	iron ion binding	4.92842e-05	0.00785591
	GO:0043565	sequence-specific DNA binding	6.76516e-05	0.00898639
	GO:0046872	metal ion binding	0.000122218	0.0139154
	GO:0043169	cation binding	0.000146565	0.0146016
RK13_vs_SK39 group	GO:0003824	catalytic activity	2.11495e-12	1.52911e-09
	GO:0030246	carbohydrate binding	1.28656e-10	4.65091e-08
	GO:0016740	transferase activity	8.15399e-09	1.96511e-06
	GO:0016773	phosphotransferase activity, alcohol group as acceptor	1.78502e-08	2.99243e-06
	GO:0004672	protein kinase activity	2.06945e-08	2.99243e-06
	GO:0016491	oxidoreductase activity	4.4589e-08	5.37297e-06
	GO:0016301	kinase activity	9.59055e-08	9.90567e-06
	GO:0004553	hydrolase activity, hydrolyzing O-glycosyl compounds	1.39338e-06	0.000125926
	GO:0016798	hydrolase activity, acting on glycosyl bonds	3.05373e-06	0.000245316
	GO:0001871	pattern binding	7.29919e-06	0.000479756
	GO:0030247	polysaccharide binding	7.29919e-06	0.000479756
	GO:0016772	transferase activity, transferring phosphorus-containing groups	3.6825e-05	0.00221871
	GO:0043167	ion binding	5.22138e-05	0.00290389
	GO:0006468	protein phosphorylation	3.45578e-06	0.00428517
	GO:0043169	cation binding	9.61642e-05	0.0049662
	GO:0020037	heme binding	0.000134872	0.00650085
	GO:0005506	iron ion binding	0.000171051	0.00772935
	GO:0000786	nucleosome	5.5856e-05	0.00784777
	GO:0032993	protein-DNA complex	5.5856e-05	0.00784777
	GO:0016757	transferase activity, transferring glycosyl groups	0.000200755	0.00853798
	GO:0046906	tetrapyrrole binding	0.000230613	0.0085999
	GO:0046872	metal ion binding	0.000231721	0.0085999
	GO:0016758	transferase activity, transferring hexosyl groups	0.000237895	0.0085999
	GO:0016310	phosphorylation	1.38881e-05	0.00861059
	GO:0015238	drug transmembrane transporter activity	0.000362724	0.0119204
	GO:0090484	drug transporter activity	0.000362724	0.0119204
	GO:0044815	DNA packaging complex	0.000174982	0.0153683
	GO:0016020	membrane	0.000218766	0.0153683
	GO:0000785	chromatin	0.000322977	0.0181513
	GO:0016705	oxidoreductase activity, acting on paired donors	0.000718693	0.022592

## Sheet: Table S2
Table S2. Top30 KEGG pathways in the three comparison groups.
Group	ID	Descrption	Pvalue	Qvalue
RK13 group	ko03010	Ribosome	1.47658e-27	1.93433e-25
	ko00196	Photosynthesis - antenna proteins	2.77922e-11	1.82039e-09
	ko01110	Biosynthesis of secondary metabolites	5.48159e-10	2.39363e-08
	ko01100	Metabolic pathways	7.67557e-08	2.51375e-06
	ko00195	Photosynthesis	0.000254371	0.00666451
	ko00500	Starch and sucrose metabolism	0.000631859	0.0137956
	ko00902	Monoterpenoid biosynthesis	0.000760123	0.0138967
	ko00480	Glutathione metabolism	0.000848652	0.0138967
	ko04016	MAPK signaling pathway - plant	0.00524789	0.0745344
	ko00051	Fructose and mannose metabolism	0.0058838	0.0745344
	ko00250	Alanine, aspartate and glutamate metabolism	0.00625862	0.0745344
	ko00906	Carotenoid biosynthesis	0.00725604	0.0792117
	ko00460	Cyanoamino acid metabolism	0.00856092	0.0848904
	ko00520	Amino sugar and nucleotide sugar metabolism	0.0093976	0.0848904
	ko00270	Cysteine and methionine metabolism	0.00972028	0.0848904
	ko01200	Carbon metabolism	0.0119127	0.0975355
	ko00330	Arginine and proline metabolism	0.0137953	0.106305
	ko00030	Pentose phosphate pathway	0.019013	0.138373
	ko00592	alpha-Linolenic acid metabolism	0.0274042	0.178928
	ko00710	Carbon fixation in photosynthetic organisms	0.0283278	0.178928
	ko00402	Benzoxazinoid biosynthesis	0.0312145	0.178928
	ko04070	Phosphatidylinositol signaling system	0.0322849	0.178928
	ko00564	Glycerophospholipid metabolism	0.0323975	0.178928
	ko00261	Monobactam biosynthesis	0.0327807	0.178928
	ko00561	Glycerolipid metabolism	0.0401521	0.210397
	ko00410	beta-Alanine metabolism	0.0451437	0.227455
	ko00750	Vitamin B6 metabolism	0.0649889	0.315316
	ko00053	Ascorbate and aldarate metabolism	0.0784835	0.36719
	ko00052	Galactose metabolism	0.0875415	0.376071
	ko04712	Circadian rhythm - plant	0.0875415	0.376071
SK39 group	ko03010	Ribosome	3.05889e-31	3.97656e-29
	ko01110	Biosynthesis of secondary metabolites	1.50272e-08	9.76765e-07
	ko00196	Photosynthesis - antenna proteins	1.97755e-07	8.56938e-06
	ko00402	Benzoxazinoid biosynthesis	0.000250634	0.00814561
	ko01100	Metabolic pathways	0.000393766	0.0102379
	ko00906	Carotenoid biosynthesis	0.00171223	0.0370983
	ko00620	Pyruvate metabolism	0.00258328	0.0479752
	ko01200	Carbon metabolism	0.00326036	0.0517404
	ko00592	alpha-Linolenic acid metabolism	0.00358202	0.0517404
	ko00250	Alanine, aspartate and glutamate metabolism	0.00950257	0.109904
	ko00270	Cysteine and methionine metabolism	0.0098002	0.109904
	ko00710	Carbon fixation in photosynthetic organisms	0.010145	0.109904
	ko00195	Photosynthesis	0.0118638	0.118638
	ko00945	Stilbenoid, diarylheptanoid and gingerol biosynthesis	0.0138669	0.128764
	ko00240	Pyrimidine metabolism	0.0178991	0.150068
	ko00480	Glutathione metabolism	0.0184699	0.150068
	ko00130	Ubiquinone and other terpenoid-quinone biosynthesis	0.0223223	0.1707
	ko00053	Ascorbate and aldarate metabolism	0.0308594	0.222873
	ko00410	beta-Alanine metabolism	0.034381	0.235239
	ko04712	Circadian rhythm - plant	0.0371745	0.241634
	ko00941	Flavonoid biosynthesis	0.0533984	0.318389
	ko04016	MAPK signaling pathway - plant	0.0538811	0.318389
	ko00400	Phenylalanine, tyrosine and tryptophan biosynthesis	0.0569758	0.319662
	ko00903	Limonene and pinene degradation	0.0590145	0.319662
	ko00010	Glycolysis / Gluconeogenesis	0.0673426	0.326429
	ko01230	Biosynthesis of amino acids	0.0722042	0.326429
	ko00330	Arginine and proline metabolism	0.0722661	0.326429
	ko00910	Nitrogen metabolism	0.0727172	0.326429
	ko00290	Valine, leucine and isoleucine biosynthesis	0.0728187	0.326429
	ko00280	Valine, leucine and isoleucine degradation	0.0857177	0.371443
RK13_vs_SK39 group	ko01100	Metabolic pathways	1.44078e-16	1.8586e-14
	ko01110	Biosynthesis of secondary metabolites	1.79527e-12	1.15795e-10
	ko00940	Phenylpropanoid biosynthesis	3.87699e-07	1.66711e-05
	ko00480	Glutathione metabolism	1.23887e-06	3.99537e-05
	ko00902	Monoterpenoid biosynthesis	1.99144e-05	0.000513791
	ko00591	Linoleic acid metabolism	8.32144e-05	0.00178911
	ko00196	Photosynthesis - antenna proteins	0.000313602	0.00577923
	ko00330	Arginine and proline metabolism	0.00138531	0.0223382
	ko00592	alpha-Linolenic acid metabolism	0.00272509	0.0390596
	ko00941	Flavonoid biosynthesis	0.00362978	0.0468241
	ko00460	Cyanoamino acid metabolism	0.00530003	0.0621549
	ko00061	Fatty acid biosynthesis	0.00720325	0.0674411
	ko00410	beta-Alanine metabolism	0.00740943	0.0674411
	ko01040	Biosynthesis of unsaturated fatty acids	0.007618	0.0674411
	ko00561	Glycerolipid metabolism	0.00784199	0.0674411
	ko00051	Fructose and mannose metabolism	0.0117908	0.0950632
	ko00945	Stilbenoid, diarylheptanoid and gingerol biosynthesis	0.0191358	0.132379
	ko00071	Fatty acid degradation	0.0193106	0.132379
	ko00860	Porphyrin and chlorophyll metabolism	0.0194977	0.132379
	ko01212	Fatty acid metabolism	0.022047	0.139307
	ko00402	Benzoxazinoid biosynthesis	0.0226778	0.139307
	ko00260	Glycine, serine and threonine metabolism	0.0294617	0.172753
	ko00900	Terpenoid backbone biosynthesis	0.0340724	0.191102
	ko00360	Phenylalanine metabolism	0.0393657	0.211591
	ko00960	Tropane, piperidine and pyridine alkaloid biosynthesis	0.0456466	0.235537
	ko00130	Ubiquinone and other terpenoid-quinone biosynthesis	0.0512636	0.254346
	ko04075	Plant hormone signal transduction	0.0608722	0.266106
	ko00903	Limonene and pinene degradation	0.0611898	0.266106
	ko00053	Ascorbate and aldarate metabolism	0.0629839	0.266106
	ko00350	Tyrosine metabolism	0.0629839	0.266106

## Sheet: Table S3
Table S3. The KEGG pathway enrichment of co-expressed DEGs.
Pathway	number of genes	Pvalue	Qvalue	Genes
Glutathione metabolism	13	0.000913702	0.0342544	Zm00001d002263;Zm00001d008414;Zm00001d018220;Zm00001d018809;Zm00001d022383;Zm00001d024839;Zm00001d027542;Zm00001d029706;Zm00001d029707;Zm00001d034937;Zm00001d036951;Zm00001d037079;Zm00001d042096
Photosynthesis - antenna proteins	6	0.00100748	0.0342544	Zm00001d021784;Zm00001d021906;Zm00001d032197;Zm00001d033136;Zm00001d039040;Zm00001d044396
Fructose and mannose metabolism	10	0.000575349	0.0342544	Zm00001d005756;Zm00001d007113;Zm00001d012407;Zm00001d022490;Zm00001d030216;Zm00001d034723;Zm00001d036206;Zm00001d042453;Zm00001d043607;Zm00001d043965
Sulfur metabolism	6	0.00408799	0.104244	Zm00001d021596;Zm00001d023695;Zm00001d025503;Zm00001d033981;Zm00001d048785;Zm00001d053816
Galactose metabolism	8	0.00542155	0.1106	Zm00001d001943;Zm00001d005756;Zm00001d014947;Zm00001d015008;Zm00001d032608;Zm00001d036206;Zm00001d043607;Zm00001d047582
Inositol phosphate metabolism	8	0.00755388	0.128416	Zm00001d012407;Zm00001d012924;Zm00001d022391;Zm00001d023695;Zm00001d030216;Zm00001d042057;Zm00001d047447;Zm00001d048201
Carbon fixation in photosynthetic organisms	9	0.0109891	0.15235	Zm00001d000279;Zm00001d010321;Zm00001d012407;Zm00001d016166;Zm00001d017121;Zm00001d030216;Zm00001d032187;Zm00001d042453;Zm00001d043194
Monobactam biosynthesis	3	0.011949	0.15235	Zm00001d025503;Zm00001d033981;Zm00001d034851
Metabolic pathways	119	0.0139711	0.158339	Zm00001d000279;Zm00001d001943;Zm00001d002263;Zm00001d002589;Zm00001d002899;Zm00001d003015;Zm00001d003395;Zm00001d005484;Zm00001d005756;Zm00001d005818;Zm00001d007113;Zm00001d007656;Zm00001d008414;Zm00001d009134;Zm00001d009138;Zm00001d009140;Zm00001d009383;Zm00001d010321;Zm00001d012407;Zm00001d012924;Zm00001d012972;Zm00001d013146;Zm00001d013862;Zm00001d014947;Zm00001d014973;Zm00001d015008;Zm00001d0…
Phenylpropanoid biosynthesis	17	0.0155623	0.158736	Zm00001d002899;Zm00001d003015;Zm00001d009138;Zm00001d009140;Zm00001d013862;Zm00001d015618;Zm00001d022367;Zm00001d022457;Zm00001d025847;Zm00001d028349;Zm00001d032152;Zm00001d035055;Zm00001d042022;Zm00001d047358;Zm00001d050490;Zm00001d051166;Zm00001d053554
Glycolysis / Gluconeogenesis	12	0.0284591	0.263894	Zm00001d005756;Zm00001d005818;Zm00001d012407;Zm00001d017121;Zm00001d023580;Zm00001d030216;Zm00001d030347;Zm00001d033225;Zm00001d036206;Zm00001d042453;Zm00001d043194;Zm00001d043607
Biosynthesis of secondary metabolites	68	0.0493378	0.419371	Zm00001d000279;Zm00001d001943;Zm00001d002589;Zm00001d002848;Zm00001d002899;Zm00001d003015;Zm00001d003395;Zm00001d005484;Zm00001d005756;Zm00001d005818;Zm00001d007656;Zm00001d009138;Zm00001d009140;Zm00001d012407;Zm00001d012924;Zm00001d012972;Zm00001d013862;Zm00001d014947;Zm00001d015008;Zm00001d015618;Zm00001d016963;Zm00001d017121;Zm00001d018377;Zm00001d020272;Zm00001d022367;Zm00001d022457;Zm00001d0…
DNA replication	4	0.364776	0.769226	Zm00001d023578;Zm00001d032606;Zm00001d044540;Zm00001d050437
Ubiquitin mediated proteolysis	7	0.377072	0.769226	Zm00001d013361;Zm00001d020786;Zm00001d022618;Zm00001d023846;Zm00001d030685;Zm00001d040390;Zm00001d045133
Sulfur relay system	2	0.104745	0.769226	Zm00001d027872;Zm00001d053816
Protein processing in endoplasmic reticulum	13	0.231837	0.769226	Zm00001d006230;Zm00001d007301;Zm00001d010529;Zm00001d012420;Zm00001d020786;Zm00001d022618;Zm00001d023846;Zm00001d025916;Zm00001d030685;Zm00001d040644;Zm00001d045133;Zm00001d045555;Zm00001d051607
Plant hormone signal transduction	15	0.360159	0.769226	Zm00001d009309;Zm00001d018200;Zm00001d018414;Zm00001d018973;Zm00001d022017;Zm00001d024008;Zm00001d027900;Zm00001d027901;Zm00001d028313;Zm00001d033050;Zm00001d038980;Zm00001d039513;Zm00001d042463;Zm00001d046755;Zm00001d051302
Phosphatidylinositol signaling system	5	0.22476	0.769226	Zm00001d005059;Zm00001d022391;Zm00001d023695;Zm00001d047447;Zm00001d047618
Peroxisome	6	0.143803	0.769226	Zm00001d009134;Zm00001d029229;Zm00001d033091;Zm00001d040161;Zm00001d045384;Zm00001d054044
Autophagy	3	0.16817	0.769226	Zm00001d025765;Zm00001d026335;Zm00001d027415

## Sheet: Table S4
Table S4. Expression of Transcription Factors (TFs) in Response to SCLB.
Gene	Annotation	RK13-0d	RK13-1d	RK13-3d	SK39-0d	SK39-1d	SK39-3d
Zm00001d049369	ABI3-VP1-transcription factor 14	99.3967	18.8833	30.2267	0.07	0.553333	0.403333
Zm00001d008646	Alfin-like-transcription factor 12	4.94	3.19333	2.76667	0.26	0.053333	0.066667
Zm00001d042582	Alfin-like-transcription factor 13	0.426667	0.32	0.263333	4.04333	3.61667	4.24333
Zm00001d019475	AP2-EREBP-transcription factor 128	7.59667	94.8967	53.8667	13.68	113.737	52.7433
Zm00001d026447	AP2-EREBP-transcription factor 156	0	0	0	20.7467	4.94667	4.74
Zm00001d042717	AP2-EREBP-transcription factor 174	0	0	0	0.063333	2.27667	8.75667
Zm00001d021892	AP2-EREBP-transcription factor 201	6.48667	2.40667	1.36	0.06	0.09	0.126667
Zm00001d050781	ARF-transcription factor 14	84.21	83.83	72.5467	0.03	0.016667	0.036667
Zm00001d012731	ARF-transcription factor 26	4.15667	6.93333	6.28667	0.326667	0.81	0.553333
Zm00001d039267	ARF-transcription factor 7	7.97667	50.2767	27.61	59.0267	240.62	240.667
Zm00001d046755	ARR-B-transcription factor 4	38.94	33.0033	29.12	0.066667	0.043333	0.1
Zm00001d042463	ARR-B-transcription factor 6	1.93	1.79	3.54667	0	0	0
Zm00001d018414	Aux/IAA-transcription factor 24	24.36	392.35	1031.91	29.1167	258.637	431.04
Zm00001d018973	Aux/IAA-transcription factor 32	2.15667	3.00333	2.18	0	0	0.043333
Zm00001d024008	Aux/IAA-transcription factor 42	6.25	3.18333	5.21667	0	0	0
Zm00001d039513	Aux/IAA-transcription factor 7	1.34667	3.23	0.47	6.59333	15.0933	6.91333
Zm00001d024522	bHLH-transcription factor 116	1.50333	10.2433	8.7	0.37	2.62667	0.806667
Zm00001d006065	bHLH-transcription factor 121	0	0	0	1.34	1.24333	2.50667
Zm00001d017724	bHLH-transcription factor 122	4.09	5.36667	6.66	0.136667	0.1	0.283333
Zm00001d014995	bHLH-transcription factor 129	1.19667	15.3167	12.47	5.96667	82.2933	88.02
Zm00001d027419	bHLH-transcription factor 140	2.21333	1.70667	0.746667	6.27333	9.43333	6.55667
Zm00001d004095	bHLH-transcription factor 144	10.6633	13.11	19.1733	72.6267	53.63	84.66
Zm00001d034503	bHLH-transcription factor 17	1.68	7.30667	4.49667	0.1	0.2	0.196667
Zm00001d018967	bHLH-transcription factor 39	7.45667	12.08	16.16	1.44667	2.43	3.96333
Zm00001d013130	bHLH-transcription factor 60	43.5167	52.54	45.26	0.126667	0.09	0.116667
Zm00001d039459	bHLH-transcription factor 70	2.31	41.0633	90.0167	4.67667	38.73	67.7767
Zm00001d020826	bHLH-transcription factor 86	3.08	8.23	4.59667	0.123333	0.903333	0.813333
Zm00001d044272	bHLH-transcription factor 94	4.64	10.0533	8.07333	0	0	0
Zm00001d015822	BSD-transcription factor 5	0	0.07	0	20.62	34.0967	44.7633
Zm00001d043992	bZIP transcription factor1	5.71667	3.99333	2.84667	19.04	14.3333	21.8267
Zm00001d025589	bZIP-transcription factor 88	23.1667	40.0767	38.0467	0.013333	0	0.043333
Zm00001d051439	C2C2-Dof-transcription factor 17	4.15	9.81	7.60333	0.013333	0.013333	0
Zm00001d026096	C2C2-Dof-transcription factor 23	0	0	0	12.58	47.0767	39.8367
Zm00001d043904	C2C2-Dof-transcription factor 4	16.6667	18.6267	13.7133	0	0	0
Zm00001d016361	C2C2-GATA-transcription factor 15	1.39667	2.73	3.37	9.48	10.76	13.8967
Zm00001d013501	CCAAT-HAP2-transcription factor 21	5.65	6.66333	5.32333	1.49667	0.956667	1.60333
Zm00001d029489	CCAAT-HAP2-transcription factor 23	0	0	0	7.79	8.39333	10.6867
Zm00001d005993	CCAAT-HAP5-transcription factor 512	0.05	1.28333	0.966667	6.10333	51.02	48.91
Zm00001d041444	CPP-transcription factor 13	1.6	2.77	2.78667	0	0	0.02
Zm00001d052018	DBP-transcription factor 1	1.17333	0.286667	0.163333	10.03	12.8	27.1267
Zm00001d027462	FHA-transcription factor 1	5.51333	9.92	5.71667	0.573333	1.33667	1.63333
Zm00001d015226	G2-like-transcription factor 18	358.6	531.933	644.373	68.9433	99.5	97.21
Zm00001d002439	G2-like-transcription factor 36	11.1467	63.1833	32.9367	40.2567	135.687	93.1033
Zm00001d011785	G2-like-transcription factor 56	25.6567	10.1	1.55667	31.41	5.75333	2.38667
Zm00001d035224	GeBP-transcription factor 1	0.573333	5.52333	9.45333	2.64333	13.6633	29.0367
Zm00001d013138	GeBP-transcription factor 19	9.31	6.35667	6.52333	3.23	2.21667	1.78333
Zm00001d049377	General transcription factor 2-related zinc finger protein	15.98	16.7767	14.43	1.43	0.983333	0.55
Zm00001d018228	General transcription factor 2-related zinc finger protein	13.83	12.3833	7.81	4.46667	1.26667	1.02333
Zm00001d017691	GNAT-transcription factor 25	641.48	445.7	441.373	226.863	100.02	91.2833
Zm00001d048600	GRAS-transcription factor 43	0	0.03	0	3.99333	4.97	5.25667
Zm00001d006306	HMG-transcription factor 3	1.71333	1.87333	2.28667	36.0433	64.67	69.6067
Zm00001d051749	Homeobox-transcription factor 115	5.79	5.47667	5.97333	1.91	1.57	1.88333
Zm00001d015671	Homeobox-transcription factor 27	0.416667	2.84	3.20667	2	5.77667	7.73
Zm00001d005692	Homeobox-transcription factor 34	8.80667	10.2967	7.87	0	0	0
Zm00001d005875	Homeobox-transcription factor 59	6.76667	8.60333	9.10667	0	0	0
Zm00001d031182	Homeobox-transcription factor 84	0.22	1.9	1.05667	0.053333	1.11	2.98667
Zm00001d021968	HRT transcription factor	0.223333	0.146667	0	45.82	22.0733	20.1667
Zm00001d027757	HSF-transcription factor 13	75	51.95	14.56	62.8967	42.1367	34.2667
Zm00001d038746	HSF-transcription factor 15	56.0567	448.283	207.64	74.54	530.053	422.94
Zm00001d017700	JUMONJI-transcription factor 15	0	0.03	0.03	1.94667	3.73	3.97667
Zm00001d035304	LIM-transcription factor 10	0	0.023333	0	2.24	2.66333	2.14667
Zm00001d041725	LIM-transcription factor 7	0.56	0.503333	0.426667	2.14333	1.35	1.84667
Zm00001d007891	MADS-transcription factor 62	10.8933	8.63667	5.88	44.04	34.8633	34.46
Zm00001d042315	MADS-transcription factor 69	1.92	4.28333	4.72667	0.216667	0.266667	0.23
Zm00001d014701	Myb family transcription factor PHL6	9.58333	44.1567	53.8833	2.46	25.2133	55.1233
Zm00001d006236	MYB31 transcription factor31	5.89333	9.83667	7.17667	2.81667	4.68	6.28333
Zm00001d017782	MYB-related-transcription factor 78	1.51	1.73333	1.42	9.52333	26	238.773
Zm00001d039750	MYB-related-transcription factor 80	0.463333	0.953333	0.59	2.23333	7.51667	2.95
Zm00001d013827	MYB-related-transcription factor 99	0	0	0	3.95	4.9	5.55333
Zm00001d042910	MYB-transcription factor 15	0	0	0	5.32333	5.61	7.48667
Zm00001d036768	MYB-transcription factor 158	0.723333	0.766667	0.246667	10.2433	9.05	7.27333
Zm00001d018776	MYB-transcription factor 45	5.34	1.97667	1.86	6.08667	11.2633	9.72333
Zm00001d036551	MYB-transcription factor 59	41.4767	12.11	11.7067	9.77667	3.57	1.96333
Zm00001d012544	MYB-transcription factor 74	20.1367	27.9367	29.1567	48.3267	71.64	82.3133
Zm00001d012337	MYB-transcription factor 79	1.61667	0.496667	0.34	3.70333	2.74333	3.25667
Zm00001d038227	NAC-transcription factor 112	8.84667	3.24333	3.59667	19.5533	15.7867	13.3667
Zm00001d022517	NAC-transcription factor 2	5.75	8.96667	4.24333	11.12	21.68	21.3333
Zm00001d016950	NAC-transcription factor 30	0	0	0	26.0733	9.24667	15.4233
Zm00001d024543	NAC-transcription factor 61	0	0.033333	0	6.40333	16.9767	19.6133
Zm00001d028178	NAC-transcription factor 64	5.43333	24.2267	38.27	0.49	0.343333	0.41
Zm00001d013151	NAC-transcription factor 74	0.116667	49.7933	10.6633	0.2	62.6733	37.48
Zm00001d009244	NAC-transcription factor 83	23.63	28.87	22.8633	7.10667	7.19333	11.2367
Zm00001d008308	NAC-transcription factor 97	2.71	3.77667	5.56333	0.383333	0.7	0.546667
Zm00001d021442	NLP-transcription factor 13	22.83	13.14	8.06333	1.58667	2.95667	2.33667
Zm00001d027874	nuclear transcription factor y subunit a1	0.603333	0.856667	1.58667	4.90667	6.48667	9.28333
Zm00001d037814	OVATE-transcription factor 25	0.29	0.996667	1.09	1.27667	3.72667	4.3
Zm00001d038284	OVATE-transcription factor 27	5.27333	3.82	0.636667	74.44	28.2067	18.5567
Zm00001d043705	p15 (PC4 Sub1)-transcription factor 1	0.386667	0.426667	0.246667	2.40333	2.04333	2.67
Zm00001d017862	PHD-transcription factor 22	0.013333	0.033333	0.046667	12.48	30.29	29.5967
Zm00001d013278	PHD-transcription factor 25	8.45	7.19667	8.10333	0.073333	0	0
Zm00001d047523	Probable WRKY transcription factor 30	38.08	163.877	128.727	19.06	81.5833	62.2967
Zm00001d018203	Probable WRKY transcription factor 9	2988.21	851.33	224.04	2075.58	663.857	516.84
Zm00001d026593	Putative homeodomain-like transcription factor superfamily protein	1.99333	7.56	8.05	0.09	0.12	0.273333
Zm00001d051180	Putative homeodomain-like transcription factor superfamily protein	57.6967	84.71	65.8867	0.21	1.98	0.466667
Zm00001d008425	Putative homeodomain-like transcription factor superfamily protein	44.44	71.25	66.31	8.34	18.25	25.0733
Zm00001d047907	Putative homeodomain-like transcription factor superfamily protein	2.98333	11.03	6.41667	1.16	5.35	16.2067
Zm00001d042319	SBP-transcription factor 22	7.98333	19.0833	11.6167	39.4733	35.69	33.8033
Zm00001d039194	Sigma70-like-transcription factor 8	56.91	160.24	91.3567	90.9633	411.54	53.4133
Zm00001d010730	TCP-transcription factor 7	8.40667	9.75333	7.10333	0.263333	0.066667	0.343333
Zm00001d016604	Trihelix transcription factor ASR3	5.69	6.79	7.37667	1.41667	1.99667	2.34
Zm00001d052798	Trihelix-transcription factor 3	2.9	6.71	5.87333	0.423333	3.01	2.58667
Zm00001d038310	TUB-transcription factor 10	174.19	270.187	287.297	36.2767	45.6967	34.2567
Zm00001d020495	WRKY-transcription factor 104	0.05	0.056667	0.176667	1.38333	2.14667	2.20333
Zm00001d039531	WRKY-transcription factor 27	7.89667	4.46333	5.22333	38.2133	8.52	21.3867
Zm00001d043569	WRKY-transcription factor 29	0.406667	8.76	2.61	0.98	13.8633	18.1167
Zm00001d005622	WRKY-transcription factor 38	2.66	9.51	10.5233	11.77	25.7233	24.9567
Zm00001d011496	WRKY-transcription factor 86	0	0	0	9.09	11.87	14.3533
Zm00001d052396	ZF-HD-transcription factor 18	0.303333	2.87667	1.00667	5.19667	11.8067	5.74667
Zm00001d041780	ZF-HD-transcription factor 21	8.39333	2.27	4.50667	0.023333	0.173333	0.14
Zm00001d027901	ZIM-transcription factor 16	0	0	0	0.293333	1.49	5.50667
Zm00001d033050	ZIM-transcription factor 18	26.2133	36.68	41.64	6.82667	11.72	11.81
Zm00001d028313	ZIM-transcription factor 22	3.94667	4.85667	5.45333	2.19667	1.94333	2.74667
Zm00001d027900	ZIM-transcription factor 27	2.86	2.41667	0.396667	17.18	8.85667	12.29
Zm00001d002029	ZIM-transcription factor 32	6.6	6.42	6.62667	2.02	1.36333	2.79333
Zm00001d035382	ZIM-transcription factor 9	229.023	203.263	149.117	11.9933	34.0233	38.2133

## Sheet: Table S5
Table S5. Primers for qRT-PCR.
Genes	Description	F (5' to 3')	R (5' to 3')
Zm00001d018734	Pathogenesis-related protein 1	TGTCGTGGGATGAGAACGTG	GTTCTCCCCGTAGTGGTTGG
Zm00001d051166	Phenylalanine ammonia lyase4	CTACATTGCTGGCCTCGTCA	TACGTTCGCCTCAAAGAGCA
Zm00001d007329	WRKY-transcription factor 108	CTACCGCTGGAGGAAGTACG	GACTTCTCGATGGGGTGTGT
Zm00001d028816	Pathogenesis-related protein 6	CAACTTCACCTCAGCCATGC	TCGGCAGCCTTGAAGATGTT
Zm00001d024843	1-aminocyclopropane-1-carboxylate oxidase15	CGGCGTCATCCTCCTGTT	GCTTCGTTGGCTGGGTTG
Zm00001d048087	Flavone 3'-O-methyltransferase 1	TCAGCAAGCTTCTCGAGGTG	CGGTGGCAGTTCTTGAGGAT
Zm00001d014649	Disease resistance protein RPM1	GTTCCTGGGAGAAGGAGCAC	TAAAGGCCTGCAGAACCGAG
Zm00001d048913	Calcium-binding protein CML45	GGTCCGTCTCAGTGTTCCAG	CCGTTCTCTGGTTGGTCCAA
